# Supplementary material for: Nickel(II)-Catalyzed Formal [3+2] Cycloadditions between Indoles and Donor–Acceptor Cyclopropanes
Source: Molecules. 2024 Apr 3;29(7):1604. doi: 10.3390/molecules29071604 (PMC11013886; doi:10.3390/molecules29071604)
Supplement: Supplementary file 1 [file molecules-29-01604-s001.zip]

Archive with 1 entries (1 files):
- molecules-2942692-supplementary.pdf
